# Supplementary material for: Corneal epithelial permeability to fluorescein in humans by a multi-drop method
Source: PLoS One. 2018 Jun 19;13(6):e0198831. doi: 10.1371/journal.pone.0198831 (PMC6007839; doi:10.1371/journal.pone.0198831)
Supplement: S1 File — Identification of the subjects has been masked with numbers. The data is provided as follows: Column A: Subject ID (masked), Column B: Sex (M: Male; F: Female), Column C: Age—rounded off (in years), Column D: 1 refers to Right Eye and 2 refers to Left Eye, Column E: CCT (um)—Central corneal thickness in micrometers as measured using OCT (Casia SS 1000), Column F: Q nm—Stromal thickness, expressed in nm, Column G: kd (per sec)—Slope; obtained by fitting decay curve of the probe drop, Column H: fdp0 –Same as F0dP, obtained by fitting decay curve of the probe drop, Column I: Fds–Stromal fluorescence after 2 loading drops, Column J: Fds–Correction application for changes in slit width and PMT gain, Column K: ratio–Correction factor for drop size and concentration of fluorescein in the loading drop, Column L: Pdc—In nm/sec, calculated as per Eq 22 in the main text but without instrument correction factor (i.e., ICF = 47), and Column M: Pdc: In nm/sec, calculated as per Eq 22 in the main text. (XLSX) [file pone.0198831.s003.xlsx]

## Sheet: complete data
Subject #	Sex	Age	Eye	CCT	Q	kd	fdp0	Fds	FdsCorrected	ratio	updc	pdc
				um	nm	per sec	Intercept		2 * stroma/(10)	pr/ld	nm/sec	nm/sec
1	M	23	1	490	466400	0.003327	101.3	28.43	5.686	0.245	10.6695	0.227011
2	M	23	2	500	477000	0.003301	239.2	43.9	8.78	0.245	7.08	0.150638
3	F	23	1	560	540600	0.004455	152.3	180	36	0.245	69.7369	1.48376
4	F	23	2	570	551200	0.006527	214.3	137.6	27.52	0.245	56.5959	1.20417
5	F	23	1	560	540600	0.007096	146.5	96.8	19.36	0.245	62.1003	1.32128
6	F	23	2	570	551200	0.01318	307.9	16.83	3.366	0.245	9.72893	0.206999
7	M	22	2	520	498200	0.005447	217.6	68.59	13.718	0.245	20.957	0.445894
8	M	24	1	512	489720	0.01232	373.7	37.06	7.412	0.245	14.6591	0.311895
9	M	24	2	515	492900	0.003375	254.7	38.22	7.644	0.245	6.1159	0.130126
10	F	26	1	508	485480	0.002422	304	86.5	17.3	0.245	8.19698	0.174404
11	F	26	2	514	491840	0.002445	274.9	60.5	12.1	0.245	6.4841	0.137959
12	F	23	1	498	474880	0.005746	446.2	67.78	13.556	0.245	10.1552	0.216068
13	F	23	2	498	474880	0.004277	537.7	38.93	7.786	0.245	3.60275	0.0766542
14	F	30	1	510	487600	0.009315	205.4	14.84	2.968	0.245	8.03982	0.17106
15	F	30	2	500	477000	0.01322	276.9	8.75	1.75	0.245	4.88204	0.103873
16	M	21	1	440	413400	0.0169	184	17.5	3.5	0.245	16.2796	0.346374
17	F	46	1	537	516220	0.003966	224.9	46.4	9.28	0.245	10.3486	0.220183
18	M	20	1	530	508800	0.007765	462.1	120.5	24.1	0.245	25.241	0.537042
19	M	20	2	540	519400	0.007234	69.56	92	18.4	0.245	121.752	2.59046
20	M	28	1	532	510920	0.01748	408.4	44.46	8.892	0.245	23.8201	0.506811
21	M	28	2	527	505620	0.01715	362.2	15.5	3.1	0.245	9.09155	0.193437
22	M	29	1	580	561800	0.003782	97.25	20.6	4.12	0.245	11.0267	0.234611
23	M	29	2	560	540600	0.003483	58.29	36.5	7.3	0.245	28.8865	0.614606
24	F	26	1	500	477000	0.002871	94.3	15.6	3.12	0.245	5.55048	0.118095
25	F	26	2	500	477000	0.008081	156.9	14.4	2.88	0.245	8.66741	0.184413
26	M	29	1	514	491840	0.004024	113	14.73	2.946	0.245	6.3208	0.134485
27	M	29	2	512	489720	0.005071	213.9	31.45	6.29	0.245	8.94576	0.190335
28	F	20	1	497	473820	0.00632	123.6	142.11	28.422	0.245	84.3534	1.79475
29	M	28	2	530	508800	0.00954	123.3	26.5	5.3	0.245	25.559	0.543809
30	M	33	1	550	530000	0.01951	333.2	53.5	10.7	0.245	40.6769	0.865466
31	F	29	1	500	477000	0.005479	57.88	33	6.6	0.245	36.5066	0.776736
32	F	29	2	500	477000	0.009829	201.7	26.57	5.314	0.245	15.1314	0.321945
33	M	24	1	523	501380	0.005765	74.3	33	6.6	0.245	31.4527	0.669206
34	M	24	2	528	506680	0.01305	59.62	24.2	4.84	0.245	65.7558	1.39906
35	F	26	2	524	502440	0.006397	164	15.9	3.18	0.245	7.63449	0.162436
36	F	34	2	530	508800	0.004292	387.6	89.85	17.97	0.245	12.4024	0.263882
37	M	24	1	581	562860	0.01078	93.57	29.79	5.958	0.245	47.3281	1.00698
38	M	24	2	588	570280	0.002289	106.6	37.5	7.5	0.245	11.2506	0.239374
39	M	30	1	536	515160	0.004177	36.02	48.9	9.78	0.245	71.5711	1.52279
40	M	30	2	542	521520	0.002264	154.9	16.4	3.28	0.245	3.06271	0.065164
41	M	28	1	491	467460	0.007072	36.03	14.49	2.898	0.245	32.5729	0.693041
42	M	28	2	486	462160	0.01436	105.3	7.08	1.416	0.245	10.9325	0.232605
43	F	22	1	524	502440	0.002011	183.7	128.6	25.72	0.245	17.3298	0.36872
44	F	22	2	524	502440	0.001249	125.9	139.3	27.86	0.245	17.0113	0.361943
45	F	30	2	533	511980	0.006118	97.52	27.5	5.5	0.245	21.6405	0.460436
46	M	32	1	532	510920	0.002889	81.56	55.39	11.078	0.245	24.5596	0.522544
47	M	32	2	529	507740	0.00457	38.73	48.01	9.602	0.245	70.4706	1.49937
48	F	25	1	518	496080	0.001631	71.09	57.69	11.538	0.245	16.0866	0.342268
49	F	25	2	518	496080	0.001321	79.81	47.22	9.444	0.245	9.49925	0.202112
Mean				524.102	502548	0.00684027	188.435		10.1913		Mean	0.541781
SD				28.1101	29796.7	0.00471453	125.317		8.21843		SD	0.542841
											Median	0.321945
											Min	0.065164
											Max	2.59046
						kd per minute
						0.410416
						0.282872

## Sheet: --
NAME	OD	OS
Akbar	0.53	0.35
Aswini	3.49	2.83
Ashwini	3.11	0.49
Bimal	0.73	0.31
Cheryl	0.41	0.32
Hema R	0.51	0.18
Hema S	0.4	0.24
Khudiram	1.26	6.09
Laxmi N	1.19	0.45
Laxman	0.55	1.44
Laxmi P	0.28	0.43
Manikandan	0.32	0.45
Sangeetha	1.83	0.76
Sarath	1.57	3.29
Sudhan	2.37	0.56
Suresh	3.58	0.15
Tejeswar	1.63	0.55
Vanadhi	0.87	0.85
Jayakumar	1.23	3.52
Mary	0.8	0.47
